# Supplementary material for: Exploring Trichoderma Species in Industrial Wastewater: Morphological and Molecular Insights from Isolates
Source: Life (Basel). 2024 Jun 12;14(6):750. doi: 10.3390/life14060750 (PMC11204433; doi:10.3390/life14060750)
Supplement: Supplementary file 1 [file life-14-00750-s001.zip]

Archive with 1 entries (1 files):
- life-3007494-supplementary.pdf
